# Supplementary material for: Preliminary Study on Different Types of Solid Dispersion Excipients for Improving the Water Solubility and Physical Stability of Celecoxib
Source: Pharmaceutics. 2026 Feb 28;18(3):311. doi: 10.3390/pharmaceutics18030311 (PMC13029672; doi:10.3390/pharmaceutics18030311)
Supplement: Supplementary file 1 [file pharmaceutics-18-00311-s001.zip]

Archive with 1 entries (1 files):
- pharmaceutics-4131159-supplementary.pdf
